# Supplementary material for: Thoracoscopic segmentectomy in children with congenital lung malformation
Source: Sci Rep. 2023 Jun 14;13:9640. doi: 10.1038/s41598-023-36700-5 (PMC10267200; doi:10.1038/s41598-023-36700-5)
Supplement: Supplementary file 1 — Supplementary Information. [file 41598_2023_36700_MOESM1_ESM.xlsx]

## Sheet: Sheet1
Op date	StudyID	Sex (M)	Age (m)	Operation	segmentectomy	op time (min)	Time of C-tube	Length of Hos. stay	complication	Cx	Others	Atelectasis	Pnx	Bleeding	AL	Postop Pn.	last opd	fumonth
2010-01-18	1	M	128	VATS RLL superior segmentectomy	1	115	3	4		0	0	0	0	0	0	0	2014-07-29	55.1333
2010-02-03	2	F	49	VATS LLL sup. Segmentectomy	1	110	3	5		0	0	0	0	0	0	0	2010-05-14	3.36667
2011-06-27	3	F	26	VATS RLL sup segmentectomy	1	94	2	3		0	0	0	0	0	0	0	2017-01-20	67.8333
2012-03-05	4	M	110	VATS RLLobectomy with en-bloc RUL post. Segmentectomy	1	155	21	22		0	0	0	0	0	0	0	2014-10-21	116.533
2013-03-04	5	M	16	VATS RLL medial basal segmentectomy	1	51	2	3		0	0	0	0	0	0	0	2018-08-03	65.9667
2014-02-10	6	F	20	VATS RML lateral segmentectomy, VATS RLLobectomy	1	65	2	3		0	0	0	0	0	0	0	2015-09-25	19.7667
2014-03-31	7	M	24	VATS LULobectomy LLL sup segmentectomy	1	130	4	8		1	0	0	0	0	1	0	2019-11-22	68.7667
2014-06-23	8	F	20	VATS tri-segmentectomy ( LLL superior segment, posterior basal segment , LUL apicoposterior segment)	1	125	2	3		0	0	0	0	0	0	0	2020-05-08	71.5667
2014-10-13	9	F	20	VATS RUL bisegmentectomy (apical post)	1	75	3	4		0	0	0	0	0	0	0	2019-01-18	51.9667
2015-01-26	10	M	16	VATS RLL basal segmentectomy	1	69	1	2		0	0	0	0	0	0	0	2016-01-15	11.8333
2015-02-09	11	M	31	VAS RUL ant segmentectomy	1	84	2	3		0	0	0	0	0	0	0	2018-08-24	43.1
2015-03-30	12	F	138	VATS RLL sup segmentectomy	1	125	2	3		0	0	0	0	0	0	0	2017-08-28	29.4333
2015-04-13	13	F	19	VATS LLL bisegmentectomy (sup seg & posterobasal seg)	1	120	4	5		0	0	0	0	0	0	0	2019-06-21	71.2667
2015-05-04	14	M	37	VATS quadrisegmentectomy (LUL apicopost LLL sup, lat basal, post lat)	1	110	15	16		1	0	0	0	0	1	0	2019-01-04	88.3667
2015-06-29	15	M	21	VATS LLL bisegmentectomy (superior segment, posterior basal segment)	1	46	1	2		0	0	0	0	0	0	0	2019-03-15	45.2
2015-07-06	16	M	28	VATS LULobectomy LLL anterobasal segmentectomy, Nuss procedure	1	200	7	8		1	0	0	0	0	1	0	2019-01-25	86.2667
2015-09-21	17	F	25	VATS bisegmentectomy (RLL post basal and med basal)	1	48	3	4		0	0	0	0	0	0	0	2019-04-12	67.6
2015-10-12	18	F	21	VATS RLL pos basal segmentectomy	1	60	2	3		0	0	0	0	0	0	0	2019-03-22	70.4
2015-11-09	19	M	18	VATS RUL post segmentectomy RLLobectomy	1	100	2	10		0	0	0	0	0	0	0	2019-08-23	88.3333
2015-11-23	20	M	17	VATS RUL, RLL trisegmentectomy (posterior segment, superior segment, posterior basal segment)	1	95	1	2		0	0	0	0	0	0	0	2019-04-12	85.5667
2016-01-11	21	F	104	VATS tri-segmentectomy (LUL upper division segmentectomy, LLL superior segmentectomy)	1	145	6	7		1	0	0	0	0	1	0	2019-08-02	73.6667
2016-02-15	22	M	19	VATS bisegmentectomy (RLL post basal and med basal)	1	60	1	2		0	0	0	0	0	0	0	2019-07-26	66.2
2016-03-07	23	F	20	VATS RLL quadri segementectomy (basal segment)	1	105	1	2		0	0	0	0	0	0	0	2019-08-02	41.4667
2016-04-11	24	M	19	VATS RML lateral segmentectomy	1	60	1	2		0	0	0	0	0	0	0	2017-11-03	19.0667
2016-05-16	25	M	23	VATS RML lateral segmentectomy	1	60	1	2		0	0	0	0	0	0	0	2019-10-18	79.7
2016-06-13	26	M	23	VATS RLL posterobasal segmentectomy	1	65	1	2		0	0	0	0	0	0	0	2020-06-05	48.4667
2016-06-20	27	F	22	VATS RLL superior and posterior basal bisegmentectomy	1	95	1	2		0	0	0	0	0	0	0	2018-04-06	21.8667
2016-08-29	28	F	25	VATS LLL S8 segmentectomy	1	50	1	2		0	0	0	0	0	0	0	2019-05-31	33.5333
2016-09-05	29	F	18	VATS LLL S10 segmentectomy	1	75	4	5		0	0	0	0	0	0	0	2020-07-31	47.5333
2016-10-31	30	F	41	VATS LUL post segmentectomy LLLobectomy	1	75	15	17		1	0	0	0	0	1	0	2020-07-10	44.9667
2016-11-14	31	M	25	VATS RLL med basal segmentectomy (S7)	1	56	1	2		0	0	0	0	0	0	0	2020-05-15	42.6333
2017-01-16	32	F	20	VATS RLL S10 segmentectomy	1	55	1	2		0	0	0	0	0	0	0	2017-02-03	72.1333
2017-01-16	33	F	54	VATS LLL S6 segmentectomy + LUL WR	1	95	5	6		0	0	0	0	0	0	0	2019-08-23	31.6667
2017-02-27	34	F	18	VATS LUL upper division LLL sup segmentectomy (S1236)	1	135	8	9		1	0	0	0	0	1	0	2017-09-08	71.3333
2017-07-24	35	M	94	VATS RUL S2 segmentectomy	1	45	2	3		0	0	0	0	0	0	0	2018-02-23	7.16667
2017-08-28	36	M	72	VATS LUL S2 segmentectomy + enbloc LLL WR	1	115	1	2		0	0	0	0	0	0	0	2019-03-15	18.8333
2017-09-18	37	M	16	VATS RUL S2 segmentectomy	1	55	1	2		0	0	0	0	0	0	0	2018-03-30	57.1
2017-10-23	38	M	19	VATS LUL S2 segmentectomy	1	60	1	3		0	0	0	0	0	0	0	2019-06-21	64.4667
2017-10-30	39	M	30	VATS LUL S3+4+5 tri-segmentectomy, LLL S6+7 bi-segmentectomy	1	150	5	6		0	0	0	0	0	0	0	2020-07-03	57.3333
2017-11-27	40	M	25	VATS RLL S6 S7 S10 segmentectomy	1	65	1	2		0	0	0	0	0	0	0	2017-12-08	6.66667
2018-01-22	41	F	79	VATS RLL S10 segmentectomy	1	65	1	2		0	0	0	0	0	0	0	2019-02-08	12.7667
2018-01-22	42	M	118	VATS LUL LLL S123 S6 segmentectomy	1	120	4	5		0	0	0	0	0	0	0	2019-02-22	62.6667
2018-02-26	43	M	40	VATS RLL medialbasal segmentectomy (S7)	1	60	1	2		0	0	0	0	0	0	0	2019-12-27	35.4
2018-02-26	44	F	61	VATS RLL medialbasal segmentectomy (S7)	1	75	1	3		0	0	0	0	0	0	0	2018-11-30	9.26667
2018-05-21	45	F	20	VATS LUL (S1, 2, 3) Segmentectomy, LLL accessory lobectomy, Excision of mediastinal mass (r/o Bronchogenic cyst)	1	115	2	3		0	0	0	0	0	0	0	2018-12-21	58.0333
2018-07-02	46	F	17	VATS LUL S2 LLL S7 segmentectomy	1	170	1	2		0	0	0	0	0	0	0	2019-01-25	55.7
2018-08-13	47	M	19	VATS LLL sup seg, en bloc WR of LUL	1	65	1	2		0	0	0	0	0	0	0	2019-03-15	56.4
2018-08-20	48	M	16	VATS LUL S123 segmentectomy LLL S6 segmentectomy post mediastinal mass excision	1	165	3	5		0	0	0	0	0	0	0	2019-12-17	50
2018-08-27	49	F	15	VATS RLL segmentectomy (S7, S10) with en-bloc wedge resection of RLL superior segment, Rt. accessory lobectomy, esophageal cyst excision	1	90	1	2		0	0	0	0	0	0	0	2019-03-29	31.4333
2018-09-03	50	F	24	VATS LLL S6 segmentectomy post med mass excision	1	105	1	2		0	0	0	0	0	0	0	2019-05-03	33.7667
2018-09-10	51	M	26	VATS RLL bi-segmentectomy (S6,S7)	1	85	1	2		0	0	0	0	0	0	0	2019-03-29	42.6333
2018-10-01	52	M	15	VATS LUL S3 segmentectomy	1	40	1	2		0	0	0	0	0	0	0	2019-04-26	31.2
2018-10-01	53	M	63	VATS RLL bisegmentectomy (S6,7)	1	55	1	2		0	0	0	0	0	0	0	2019-04-12	30.5
2018-10-08	54	M	17	VATS LUL S2 segmentectomy, LLL trisegmentectomy (S6,9,10)	1	80	1	4		0	0	0	0	0	0	0	2019-05-17	31.6667
2018-10-22	55	F	20	VATS RUL S1 S3 segmentectomy RMLobectomy	1	90	1	2		0	0	0	0	0	0	0	2019-05-10	31.2
2018-10-29	56	M	45	VATS LULobectomy, LLL S6 segmentectomy, preemptive intercostal nerve block	1	110	3	4		0	0	0	0	0	0	0	2019-05-31	32.8333
2018-12-17	57	M	17	VATS RMLobectomy RLL S8 segmentectomy	1	100	1	2		0	0	0	0	0	0	0	2019-08-23	8.33333
2019-01-28	58	M	40	VATS LUL S1 S2 segmentectomy LLL WR	1	130	1	2		0	0	0	0	0	0	0	2019-08-02	31.2
2019-02-18	59	M	55	VATS LLL medial basal, posterior basal bisegmentectomy, anterior basal segment wedge resection	1	90	1	2		0	0	0	0	0	0	0	2020-02-14	35.1667
2019-03-18	60	F	24	VATS LUL S2 and LLL S6 bisegmentectomy	1	80	1	2		0	0	0	0	0	0	0	2019-10-04	45.2
2019-04-22	61	F	60	VATS RLL S6 S7 S10 segmentectomy	1	100	1	2		0	0	0	0	0	0	0	2019-11-15	31.2
2019-04-29	62	M	14	VATS RLL S7 segmentectomy	1	65	1	2		0	0	0	0	0	0	0	2019-11-15	31.2
2019-06-03	63	M	15	VATS S123 segmentectomy	1	110	2	3		0	0	0	0	0	0	0	2019-12-20	31.9
2019-06-24	64	M	37	VATS LUL S123 segmentectomy	1	100	1	3		0	0	0	0	0	0	0	2020-01-31	31.4333
2019-07-01	65	M	15	VATS LLL superior segmentectomy	1	95	1	2		0	0	0	0	0	0	0	2020-01-31	32.1333
2019-07-10	66	M	58	VATS RUL S1 S3 RLL S7 8 9 10 segmentectomy	1	150	2	15		1	0	0	0	0	0	1	2019-08-02	29.5
2019-07-22	67	F	32	VATS RLL anterobasal segmentectomy	1	75	1	2		0	0	0	0	0	0	0	2019-08-02	40.5333
2019-07-29	68	F	24	VATS LLL mediobasal segmentectomy	1	65	1	2		0	0	0	0	0	0	0	2020-03-27	32.8333
2019-09-02	69	F	22	VATS RMLobectomy RLL S8 S9 segmentectomy	1	75	1	3		0	0	0	0	0	0	0	2020-07-03	34.7
2019-09-02	70	F	56	VATS LUL S2 LLL S6 segmentectomy	1	70	1	2		0	0	0	0	0	0	0	2020-02-21	30.0333
2019-09-23	71	F	20	VATS LUL S12 LLL S6 segmentectomy	1	100	1	2		0	0	0	0	0	0	0	2020-06-26	33.5333
2019-09-23	72	F	26	VATS RLL S7 segmentectomy	1	70	1	4		0	0	0	0	0	0	0	2020-06-12	8.8
2019-12-02	73	F	24	VATS LUL S3 segmentectomy	1	75	1	3		0	0	0	0	0	0	0	2020-06-19	31.2
2020-01-06	74	M	110	VATS LLL nonanatomical basal segmetectomy	1	65	1	3		0	0	0	0	0	0	0	2020-02-21	38.0667
2020-01-20	75	F	117	VATS uniportal RML wedge resection, RLL basal segmentectomy, extralobar seq resection	1	75	2	3		0	0	0	0	0	0	0	2020-07-31	12.5333
2020-02-03	76	F	16	VATS RMLobectomy RUL S3 segmentectomy RUL WR	1	90	1	2		0	0	0	0	0	0	0	2020-02-14	31.2667
2020-02-03	77	M	25	VATS LUL S3 segmentectomy	1	85	1	2		0	0	0	0	0	0	0	2020-02-14	31.2
2020-06-08	78	F	31	VATS RULobectomy S6 seg (S 1 2 3 6)	1	80	2	3		0	0	0	0	0	0	0	2020-07-10	28.8667
2020-06-08	79	M	31	VATS RLL posteriobasal S10 segmentectomy	1	45	1	2		0	0	0	0	0	0	0	2020-06-19	33.5333
2020-06-15	80	M	50	VATS LUL WR , LLL S6 S8 S9 segmentectomy , VATS Mediastinal mass excision, MIRPE (Nuss bar 9in x1)	1	195	6	7		0	0	0	0	0	0	0	2020-07-17	32.1333
2020-06-22	81	M	30	VATS LUL LLL S1 2 3 6 segmentectomy	1	130	3	4		0	0	0	0	0	0	0	2020-07-10	31.2
2020-06-29	82	M	25	VATS LUL S1 2 segmentectomy	1	70	1	2		0	0	0	0	0	0	0	2020-07-10	31.4333
2020-06-29	83	M	26	VATS RUL S1 2 segmentectomy	1	60	1	2		0	0	0	0	0	0	0	2020-07-10	30.7333
2020-07-20	84	F	82.918	VATS LUL S1, S2, S3 segmentectomy	1	65	1	2		0	0	0	0	0	0	0	2020-08-07	31.8
2018-02-26	85	F	60	VATS left S1 2 3 6 7 segmentectomy (open conversion)	1	175	5	7		0	0	0	0	0	0	0	2019-11-01	20.4667
2010-01-04	86	M	144	VATS RLLobectomy	0	20	5	7		1	0	1	0	0	0	0	2016-12-02	82.9333
2010-01-11	87	F	12	VATS LULobectomy	0	113	4	6		0	0	0	0	0	0	0	2015-09-18	68.2333
2010-02-10	88	M	36	VATS RULobectomy	0	160	2	8		0	0	0	0	0	0	0	2011-02-25	33.7
2010-07-27	89	M	48	VATS LULobectomy	0	150	3	5		0	0	0	0	0	0	0	2018-01-26	21
2010-03-02	90	F	0.3	VATS RULobectomy	0	178	6.15	17		1	0	0	1	0	0	0	2016-11-04	59.6333
2010-04-08	91	F	72	VATS RULobectomy	0	281	4	5		0	0	0	0	0	0	0	2013-01-29	136.4
2010-04-27	92	M	12	VATS RLLobectomy	0	99	2	5		0	0	0	0	0	0	0	2012-01-27	77.1
2010-04-28	93	F	24	VATS LULobectomy mediastinal LN sampling (#4R, 11R)	0	173	2	5		0	0	0	0	0	0	0	2015-04-17	147.667
2010-08-03	94	M	84	VATS LLLobectomy	0	155	12	13		0	0	0	0	0	0	0	2021-12-15	105.767
2010-08-31	95	M	48	VATS LLLobectomy and LUL wedge resection, Nuss procedure	0	50	3	5		0	0	0	0	0	0	0	2017-02-03	77.8667
2010-09-08	96	M	6	VATS RULobectomy	0	148	6	15		1	0	1	0	0	0	0	2022-12-28	70.0333
2010-09-13	97	M	12	VATS LLLobectomy	0	123	2	3		0	0	0	0	0	0	0	2019-07-06	125.433
2010-10-11	98	F	24	VATS LLLobectomy and LUL wedge resection	0	110	2	3		0	0	0	0	0	0	0	2017-04-07	142.033
2010-10-18	99	F	36	VATS RLLobectomy	0	31	2	4	effusion	1	1	0	0	0	0	0	2016-08-19	93.0667
2010-10-25	100	F	12	RLLobectomy(VATS try, LD-sparing thoracotomy conversion)	0	160	3	4		0	0	0	0	0	0	0	2021-04-08	80.4333
2010-10-25	101	M	24	VATS RLLobectomy	0	105	2	3		0	0	0	0	0	0	0	2022-08-26	89.1333
2010-11-15	102	F	36	VATS RLLobectomy	0	79	3	5		0	0	0	0	0	0	0	2018-08-17	68.4333
2010-11-15	103	M	36	VATS LLLobectomy	0	228	7	11		0	0	0	0	0	0	0	2017-07-28	49.1
2010-11-30	104	M	12	VATS RLLobectomy	0	203	3	4		0	0	0	0	0	0	0	2018-05-04	54.7
2010-12-06	105	M	12	VATS RLLobectomy	0	98	3	4		0	0	0	0	0	0	0	2016-08-19	83.1333
2010-12-06	106	M	180	VATS LLLobectomy	0	224	3	6		0	0	0	0	0	0	0	2015-01-09	57.4
2011-01-08	107	M	0.1	VATS LLLobectomy	0	80	7	9		0	0	0	0	0	0	0	2013-10-11	107.333
2011-01-10	108	F	12	VATS RLLobectomy	0	93	1	3		0	0	0	0	0	0	0	2015-07-31	6.2
2011-02-08	109	F	12	VATS LLLobectomy	0	107	3	5		0	0	0	0	0	0	0	2018-01-12	94.1
2011-02-22	110	F	24	VATS LLLobectomy	0	122	3	6		0	0	0	0	0	0	0	2015-12-04	69.9333
2011-02-28	111	M	108	VATS RLLobectomy	0	125	4	5		0	0	0	0	0	0	0	2020-02-10	86.8333
2011-02-28	112	F	3	VATS LULobectomy	0	105	3	6		0	0	0	0	0	0	0	2011-09-06	139.2
2011-03-15	113	F	12	VATS LULobectomy	0	207	5	6		0	0	0	0	0	0	0	2019-01-18	70.6667
2011-03-15	114	F	12	VATS LLLobectomy	0	81	4	6		0	0	0	0	0	0	0	2017-01-13	42.7667
2011-04-11	115	M	12	VATS RLLobectomy	0	94	2	4		0	0	0	0	0	0	0	2018-07-06	91.4667
2011-04-12	116	F	24	VATS bilobectomy, RML & RLL	0	147	3	4		0	0	0	0	0	0	0	2022-11-18	82.4333
2011-05-30	117	F	31	VATS LULobectomy	0	156	2	3		0	0	0	0	0	0	0	2017-04-20	65.6
2011-06-20	118	F	48	VATS LLLobecotmy	0	96	1	3		0	0	0	0	0	0	0	2015-01-13	35.7
2011-08-01	119	F	26	VATS LLLobectomy	0	40	7	8		0	0	0	0	0	0	0	2019-03-15	64.9333
2011-08-16	120	F	36	VATS LLLobectomy	0	202	8	10		0	0	0	0	0	0	0	2018-06-29	57.8333
2011-08-29	121	M	25	VATS LLLobectomy	0	94	3	4		0	0	0	0	0	0	0	2017-02-17	44.7667
2011-09-05	122	M	27	VATS RMLobectomy	0	115	1	2		0	0	0	0	0	0	0	2014-08-26	33.6
2011-09-19	123	F	35	VATS RULobectomy	0	78	1	3		0	0	0	0	0	0	0	2012-04-10	117.867
2011-09-26	124	M	34.3	VATS LLLobectomy	0	105	2	4		0	0	0	0	0	0	0	2017-02-24	131.8
2011-10-17	125	M	13	VATS RLLobectomy	0	135	2	3		1	0	0	1	0	0	0	2016-08-12	64.7
2011-10-24	126	F	26	VATS LLLobectomy	0	89	3	4		1	0	0	1	0	0	0	2015-07-17	56.0333
2011-10-24	127	F	156	VATS RULobectomy	0	198	4	5		0	0	0	0	0	0	0	2014-08-12	115.733
2011-11-14	128	M	5	VATS LULobectomy	0	120	3	4		0	0	0	0	0	0	0	2021-09-10	60.4
2011-11-14	129	M	18	VATS LLLobectomy	0	139	3	6		0	0	0	0	0	0	0	2022-11-08	94.2
2011-11-14	130	F	48	VATS LLLobectomy	0	124	2	4		0	0	0	0	0	0	0	2017-04-05	88.9
2011-11-28	131	M	30	VATS LULobectomy	0	123	4	7		0	0	0	0	0	0	0	2016-07-29	67.9333
2011-12-19	132	M	15	VATS LLLobectomy	0	153	2	4		0	0	0	0	0	0	0	2021-08-11	74.6667
2012-02-03	133	M	216	VATS LLLobectomy	0	270	10	12		1	0	0	0	1	0	0	2017-02-15	66.8
2012-02-27	134	M	26	VATS LLLobectomy	0	127	4	5		0	0	0	0	0	0	0	2020-01-03	53.4667
2012-03-05	135	F	12	VATS RULobectomy	0	106	13	14		1	0	0	1	0	0	0	2019-08-02	47.5
2012-03-12	136	M	24	VATS RLLobectomy	0	135	3	4		1	0	0	0	0	1	0	2017-11-10	66.1667
2012-05-07	137	M	20	VATS RLLobectomy	0	94	2	4		0	0	0	0	0	0	0	2018-07-27	66.6333
2012-05-21	138	M	14	VATS LLLobectomy	0	118	3	5		0	0	0	0	0	0	0	2017-12-15	68.2333
2012-06-04	139	M	36	VATS RULobectomy	0	90	3	4		0	0	0	0	0	0	0	2016-11-18	71.2333
2012-07-02	140	M	13	VATS RLLobectomy, Diaphragm plication	0	105	4	5		1	0	0	0	0	1	0	2016-06-17	71.9
2012-10-08	141	M	24	VATS RLLobectomy	0	80	2	3		0	0	0	0	0	0	0	2015-01-06	0.466667
2012-10-08	142	M	26	VATS LLLobectomy	0	97	3	4		0	0	0	0	0	0	0	2018-04-13	47.7333
2012-10-08	143	F	28	VATS RLLobectomy	0	75	2	3		0	0	0	0	0	0	0	2018-04-27	0.5
2012-10-22	144	M	26	VATS RLLobectomy	0	144	3	6		0	0	0	0	0	0	0	2018-06-29	42.2667
2012-11-12	145	M	21	VATS LLLobectomy	0	130	2	3		1	0	0	1	0	0	0	2018-10-19	113.133
2012-11-12	146	M	20	VATS LLLobectomy	0	107	2	3		0	0	0	0	0	0	0	2018-11-09	104.7
2012-11-26	147	F	18	VATS RLLobectomy	0	90	3	4		0	0	0	0	0	0	0	2018-10-05	91.4
2012-12-10	148	M	12	VATS LLLobectomy	0	185	2	3		0	0	0	0	0	0	0	2020-07-31	68.4
2012-12-10	149	M	12	VATS LLLobectomy	0	157	4	5		0	0	0	0	0	0	0	2023-02-03	82.5
2012-12-17	150	F	60	VATS RLLobectomy	0	100	3	4		0	0	0	0	0	0	0	2014-07-22	7
2013-01-14	151	M	22	VATS LLLobectomy	0	115	3	4		0	0	0	0	0	0	0	2018-08-10	64.5
2013-01-28	152	M	26	VATS RLLobectomy	0	80	2	3		0	0	0	0	0	0	0	2013-02-12	52.3333
2013-01-28	153	M	50	VATS LLLobectomy	0	111	3	4		0	0	0	0	0	0	0	2017-01-20	45.4
2013-02-04	154	M	36	VATS RLLobectomy	0	95	3	4		0	0	0	0	0	0	0	2013-02-19	41.2667
2013-02-04	155	M	72	VATS LLLobectomy	0	84	4	5		0	0	0	0	0	0	0	2016-08-12	44.4667
2013-02-18	156	M	44	VATS RULobectomy Nuss procedure	0	90	5	6		0	0	0	0	0	0	0	2022-07-22	38.9667
2013-02-25	157	F	27	VATS RLLobectomy	0	131	2	3		0	0	0	0	0	0	0	2021-11-16	68.2333
2013-03-04	158	F	16	VATS RLLobectomy	0	149	2	3		0	0	0	0	0	0	0	2020-10-16	55.6
2013-03-18	159	M	12	VATS RULobectomy	0	103	2	3	wound	1	1	0	0	0	0	0	2018-11-30	86.6
2013-03-18	160	F	23	VATS LLLobectomy	0	150	2	3		0	0	0	0	0	0	0	2020-02-03	70.5333
2013-03-25	161	M	15	VATS RLLobectomy	0	127	2	3		0	0	0	0	0	0	0	2013-10-25	220.567
2013-03-25	162	F	16	VATS RLLobectomy	0	107	2	4		1	0	1	0	0	0	0	2018-08-10	68.9333
2013-04-08	163	M	27	VATS LLLobectomy	0	109	2	3		0	0	0	0	0	0	0	2017-08-18	24.0667
2013-04-08	164	M	60	VATS RLLobectomy	0	112	3	5		1	0	0	1	0	0	0	2017-01-20	42.2667
2013-04-15	165	F	21	VATS LLLobectomy	0	70	2	3		0	0	0	0	0	0	0	2018-02-02	63.3667
2013-04-22	166	M	16	VATS RLLobectomy	0	81	2	3		0	0	0	0	0	0	0	2016-09-30	70.3
2013-04-22	167	M	60	VATS RLLobectomy	0	85	2	3		0	0	0	0	0	0	0	2017-01-06	39.9667
2013-06-03	168	M	19	VATS RLLobectomy	0	129	4	5		0	0	0	0	0	0	0	2019-02-22	60.7667
2013-06-24	169	M	48	VATS LLLobectomy	0	184	2	3		0	0	0	0	0	0	0	2016-09-23	61.5333
2013-07-08	170	F	25	VATS RLLobectomy	0	105	2	3		0	0	0	0	0	0	0	2019-03-15	71.2
2013-08-12	171	M	182	VATS LLLobectomy	0	113	2	5		1	0	0	1	0	0	0	2018-03-30	65.2667
2013-08-19	172	M	14	VATS LLLobectomy	0	95	3	4		0	0	0	0	0	0	0	2019-07-05	84
2013-08-19	173	F	21	VATS RLLobectomy	0	217	3	5		0	0	0	0	0	0	0	2022-07-04	70.5333
2013-09-09	174	M	156	VATS RLLobectomy	0	100	3	5		0	0	0	0	0	0	0	2020-11-27	68
2013-09-16	175	M	19	VATS LULobectomy	0	70	4	5		0	0	0	0	0	0	0	2019-08-02	35.1
2013-09-30	176	M	25	VATS LULobectomy	0	85	4	5		0	0	0	0	0	0	0	2032-02-17	78.8
2013-09-30	177	F	27	VATS RLLobectomy	0	125	2	3		0	0	0	0	0	0	0	2019-06-28	77.3667
2013-10-14	178	F	16	VATS RLLobectomy	0	225	9	13		0	0	0	0	0	0	0	2014-09-02	85.8667
2013-10-14	179	F	31	VATS LLLobectomy	0	136	2	3		0	0	0	0	0	0	0	2015-10-16	66.5667
2013-11-04	180	M	23	VATS LLLobectomy	0	85	2	3		0	0	0	0	0	0	0	2017-05-12	58.5
2013-11-11	181	F	23	VATS RLLoebctomy	0	65	2	8		1	0	0	0	0	0	1	2019-02-22	21.9333
2013-11-11	182	M	25	VATS LLLobectomy	0	102	2	3		0	0	0	0	0	0	0	2019-02-22	47.5
2013-11-18	183	M	11	VATS RLLobectomy	0	80	2	9	ileus	1	1	0	0	0	0	0	2019-09-27	68.4
2013-11-18	184	M	19	VATS LLLobectomy	0	65	2	3		0	0	0	0	0	0	0	2017-03-17	48.8333
2013-11-21	185	F	22	VATS LLLobectomy	0	63	1	3		0	0	0	0	0	0	0	2018-12-14	0.5
2013-11-25	186	F	48	VATS RLLobectomy	0	115	2	4		0	0	0	0	0	0	0	2019-01-11	18.9667
2013-12-09	187	M	17	VATS RLLobectomy	0	65	5	6		1	0	0	1	0	0	0	2019-11-15	69.9
2013-12-09	188	F	22	VATS RULobectomy, RML WR	0	120	6	7		0	0	0	0	0	0	0	2019-05-17	68.2
2014-01-06	189	M	8	VATS LLLobectomy	0	113	3	4		1	0	0	1	0	0	0	2021-01-06	77.8
2014-01-13	190	M	30	VATS RLLobectomy	0	75	2	4		1	0	1	0	0	0	0	2019-11-29	42.2
2014-01-20	191	F	7	VATS LLLobectomy	0	105	2	3		0	0	0	0	0	0	0	2019-10-18	74.1667
2014-01-27	192	M	23	VATS LLLobectomy	0	100	2	4		0	0	0	0	0	0	0	2021-08-13	65.4333
2014-01-27	193	M	25	VATS LLLobectomy	0	90	2	3		0	0	0	0	0	0	0	2019-09-27	70.9667
2014-01-27	194	M	28	VATS LLLobectomy	0	80	4	5		0	0	0	0	0	0	0	2016-12-30	65.2
2014-02-03	195	M	21	VATS LLLobectomy	0	65	2	3		0	0	0	0	0	0	0	2020-08-27	66.1
2014-02-06	196	M	0.5	VATS LULobectomy	0	155	10	20	wound	1	1	0	0	0	0	0	2020-07-17	25.5667
2014-02-10	197	F	14	VATS RLLobectomy	0	65	2	3		0	0	0	0	0	0	0	2019-10-18	15.8333
2014-02-10	198	F	14	VATS LULobectomy	0	65	2	3		0	0	0	0	0	0	0	2016-01-15	0.466667
2014-02-24	199	F	25	VATS LLLobectomy	0	59	2	3		0	0	0	0	0	0	0	2021-04-20	50
2014-03-10	200	M	27	VATS RLLobectomy	0	55	3	4		0	0	0	0	0	0	0	2019-09-27	102
2014-03-10	201	F	26	VATS LLLobectomy	0	90	2	3		1	0	0	1	0	0	0	2019-01-25	68.6667
2014-03-17	202	F	29	VATS RLLobectomy, RUL wedge resection	0	85	2	7		1	0	0	1	0	0	0	2016-01-15	101.267
2014-03-24	203	F	24	VATS LLLobectomy	0	72	2	3		0	0	0	0	0	0	0	2018-03-09	93.7333
2014-03-24	204	M	14	VATS RLLobectomy	0	80	2	3		0	0	0	0	0	0	0	2019-12-06	66.3667
2014-03-31	205	M	16	VATS RLLobectomy	0	65	3	5		0	0	0	0	0	0	0	2018-04-25	68.9333
2014-04-07	206	M	25	VATS RLLobectomy	0	80	2	3		0	0	0	0	0	0	0	2014-04-22	61.7667
2014-04-14	207	M	24	VATS RMLobectomy	0	30	1	2		0	0	0	0	0	0	0	2015-11-13	65.9333
2014-04-14	208	F	27	VATS LULobectomy	0	80	2	3		0	0	0	0	0	0	0	2020-02-11	68.2333
2014-04-21	209	M	22	VATS RLLobectomy	0	100	2	3		0	0	0	0	0	0	0	2019-12-27	9.56667
2014-05-07	210	M	2	VATS RLLobectomy	0	45	34	35		0	0	0	0	0	0	0	2022-09-23	69.3667
2014-05-12	211	F	6	VATS RULobectomy	0	75	3	8		1	0	1	0	0	0	0	2019-12-06	67.3
2014-05-26	212	F	16	VATS RLLobectomy	0	55	3	4		0	0	0	0	0	0	0	2020-11-20	7.06667
2014-06-02	213	F	31	VATS LLLobectomy	0	60	3	4		0	0	0	0	0	0	0	2017-12-08	64.9333
2014-06-09	214	F	19	VATS RLLobectomy	0	50	3	4		0	0	0	0	0	0	0	2020-08-14	18.9333
2014-06-09	215	F	24	VATS RLLobectomy	0	60	3	4		0	0	0	0	0	0	0	2019-11-22	18.7
2014-06-23	216	M	25	VATS RLLobectomy	0	65	2	3		0	0	0	0	0	0	0	2020-05-22	67.1
2014-07-07	217	F	26	VATS RLLobectomy	0	80	2	3		0	0	0	0	0	0	0	2019-12-13	59.6667
2014-07-07	218	F	28	VATS RLLobectomy. Mass excision	0	100	2	3		0	0	0	0	0	0	0	2020-01-10	94.7333
2014-07-14	219	F	26	VATS RLLobectomy	0	50	1	2		0	0	0	0	0	0	0	2016-09-01	67.2333
2014-07-25	220	M	56	VATS RLLobectomy adhesinolysis	0	105	2	7		1	0	1	0	0	0	0	2015-11-20	65.8333
2014-08-18	221	M	22	VATS LLLobectomy	0	65	1	2		0	0	0	0	0	0	0	2014-09-02	67.9
2014-08-18	222	M	6	VATS RULobectomy	0	75	1	3		0	0	0	0	0	0	0	2015-02-27	68.2
2014-08-25	223	F	21	VATS LLLobectomy	0	70	2	3		0	0	0	0	0	0	0	2020-10-16	36.7667
2014-09-01	224	F	22	VATS LLLobectomy	0	60	1	2		0	0	0	0	0	0	0	2018-11-01	58.7667
2014-09-02	225	F	17	VATS single port fissureless RLLoebctomy	0	128	1	3		0	0	0	0	0	0	0	2023-03-02	39.9
2014-09-29	226	F	27	VATS LLLobectomy	0	60	1	2		0	0	0	0	0	0	0	2020-06-19	8.86667
2014-10-02	227	M	12	VATS RLLobectomy	0	240	0	14		0	0	0	0	0	0	0	2023-03-10	47.7333
2014-10-13	228	F	16	VATS RLLobectomy RUL WR	0	70	1	2		0	0	0	0	0	0	0	2022-08-05	42.9333
2014-10-13	229	F	27	VATS RLLobectomy	0	60	1	2		0	0	0	0	0	0	0	2020-04-24	67.7333
2014-11-03	230	F	9	VATS RLLobectomy RUL WR	0	99	2	3		0	0	0	0	0	0	0	2020-07-31	83.6
2014-11-03	231	F	25	VATS RMLobectomy	0	56	1	2		0	0	0	0	0	0	0	2015-05-08	64.1
2014-11-03	232	M	32	VATS RLLobectomy	0	50	1	4		1	0	1	0	0	0	0	2015-09-11	69.9333
2014-11-17	233	M	18	VATS LLLobectomy	0	117	2	3		1	0	0	1	0	0	0	2020-01-10	65.9333
2014-11-17	234	F	29	VATS LLLobectomy	0	43	1	2		0	0	0	0	0	0	0	2020-05-15	87.1333
2014-11-24	235	F	26	VATS RLLobectomy	0	52	1	2		0	0	0	0	0	0	0	2020-07-31	70.0333
2014-12-15	236	M	28	VATS LLLobectomy	0	98	1	4		0	0	0	0	0	0	0	2015-10-02	7.5
2015-01-26	237	M	48	VATS LLLobectomy	0	115	1	2		0	0	0	0	0	0	0	2020-10-30	67.0667
2015-02-02	238	F	26	VATS LLLobectomy	0	60	67	70	esophageal rupture	1	1	0	0	0	0	0	2020-11-13	71.4
2015-02-16	239	M	26	VATS RLLobectomy	0	64	1	2		0	0	0	0	0	0	0	2020-09-25	69.6
2015-02-23	240	M	24	VATS RLLobectomy	0	60	1	2		0	0	0	0	0	0	0	2022-09-23	44.5667
2015-02-23	241	M	34	VATS RLLobectomy	0	60	1	2		0	0	0	0	0	0	0	2015-09-25	67.5333
2015-03-16	242	F	33	VATS RLLobectomy	0	127	3	4		0	0	0	0	0	0	0	2020-08-14	65.2
2015-03-30	243	M	28	VATS RLLobectomy RUL post segmentectomy	0	110	3	4		0	0	0	0	0	0	0	2018-10-19	67.0333
2015-03-30	244	F	96	VATS LLLobectomy	0	105	2	4		0	0	0	0	0	0	0	2016-10-28	76.3667
2015-04-13	245	M	72	VATS RULobectomy	0	125	3	4		0	0	0	0	0	0	0	2016-11-04	7
2015-04-20	246	F	60	VATS bilobectomy RUL RML	0	121	3	4		0	0	0	0	0	0	0	2018-11-09	50.0333
2015-04-24	247	F	84	RLLobectomy	0	93	3	4		0	0	0	0	0	0	0	2020-11-27	67.5
2015-04-27	248	F	72	uniportal VATS RLLobectomy	0	73	1	2		0	0	0	0	0	0	0	2020-04-17	66.1333
2015-05-04	249	F	24	VATS RULobectomy	0	89	4	6	empyema reop	1	1	0	0	0	0	0	2023-03-26	18.5
2015-05-11	250	M	20	VATS RLLobectomy	0	74	2	3		0	0	0	0	0	0	0	2020-12-18	69.5333
2015-05-18	251	M	18	uniportal VATS RLLobectomy	0	85	1	2		0	0	0	0	0	0	0	2020-11-13	71.4333
2015-05-18	252	M	19	uniportal VATS RLLobectomy	0	80	2	4		0	0	0	0	0	0	0	2022-08-05	65.8667
2015-05-18	253	M	25	uniportal VATS LLLobectomy	0	55	2	3		0	0	0	0	0	0	0	2021-01-15	50.6333
2015-07-20	254	M	21	uniportal VATS RLLobectomy	0	61	4	6		0	0	0	0	0	0	0	2021-03-26	50.0333
2015-07-20	255	M	180	uniportal VATS RLLobectomy	0	118	1	3		0	0	0	0	0	0	0	2018-08-13	0.6
2015-08-10	256	F	23	uniportal VATS LLLobectomy	0	59	2	3		0	0	0	0	0	0	0	2021-03-12	49.1333
2015-08-17	257	M	19	uniportal VATS LLLobectomy	0	70	1	2		0	0	0	0	0	0	0	2020-07-10	54.1333
2015-09-07	258	M	22	Uniportal try thoracotomy conversion	0	110	4	5		0	0	0	0	0	0	0	2021-05-07	46.3667
2015-09-07	259	F	28	VATS RLLobectomy	0	95	2	3		0	0	0	0	0	0	0	2019-01-04	21.0667
2015-09-07	260	M	16	uniporatl VATS RLLobectomy	0	84	4	5		0	0	0	0	0	0	0	2021-10-22	72.8
2015-09-21	261	F	19	VATS LLLobectomy	0	105	1	2		0	0	0	0	0	0	0	2016-06-17	19.1667
2015-10-05	262	F	26	VATS RLLobectomy	0	55	2	3		0	0	0	0	0	0	0	2019-09-27	67
2015-10-12	263	M	0.2	VATS LULobectomy	0	95	2	12		0	0	0	0	0	0	0	2019-05-10	42.9333
2015-10-12	264	F	21	VATS LLLobectomy	0	30	1	2		0	0	0	0	0	0	0	2019-05-10	4.7
2015-10-19	265	F	17	VATS fissureless LLLobectomy	0	80	2	3		0	0	0	0	0	0	0	2021-08-20	73.0333
2015-10-19	266	F	23	VATS RLLobectomy	0	85	6	8		0	0	0	0	0	0	0	2021-06-11	70.3
2015-10-26	267	F	23	VATS RLLobectomy	0	45	1	2		0	0	0	0	0	0	0	2022-01-28	24.0667
2015-10-26	268	F	36	VATS RLLobectomy	0	50	1	2		0	0	0	0	0	0	0	2021-05-28	7.26667
2015-10-26	269	M	18	VATS LLLobectomy	0	110	1	2		0	0	0	0	0	0	0	2022-10-14	69.7333
2015-11-02	270	F	20	VATS RLLobectomy	0	47	1	2		0	0	0	0	0	0	0	2021-03-05	38.7667
2015-11-09	271	M	16	VATS LULobectomy	0	75	2	3		0	0	0	0	0	0	0	2021-09-07	71.2333
2015-11-09	272	F	21	VATS LLLobectomy	0	61	1	2		0	0	0	0	0	0	0	2021-05-07	70.7667
2015-11-13	273	F	180	VATS LLLobectomy	0	125	5	7		0	0	0	0	0	0	0	2023-02-17	61.1
2015-11-16	274	M	23	VATS RULobectomy	0	80	2	3		0	0	0	0	0	0	0	2021-09-17	20.8667
2015-11-16	275	F	36	VATS LULobectomy	0	95	1	2		0	0	0	0	0	0	0	2020-11-13	73.0333
2015-11-23	276	M	14	VATS LLLobectomy	0	90	1	2		0	0	0	0	0	0	0	2016-07-08	70.5333
2015-11-23	277	M	17	VATS RLLobectomy	0	35	1	2		0	0	0	0	0	0	0	2022-07-08	55.5667
2015-12-07	278	F	13	VATS RLLobectomy	0	90	1	2		0	0	0	0	0	0	0	2021-07-09	6.96667
2015-12-21	279	F	10	VATS RMLobectomy	0	95	2	4		0	0	0	0	0	0	0	2021-12-03	66.8667
2015-12-21	280	M	180	VATS LLLobectomy	0	140	6	8		1	0	0	0	0	1	0	2019-02-20	67.1
2016-02-01	281	M	15	VATS LLLobectomy	0	82	1	2		0	0	0	0	0	0	0	2021-11-19	48.2
2016-02-01	282	M	32	VATS RULobectomy	0	55	1	2		0	0	0	0	0	0	0	2019-10-18	48.8667
2016-02-22	283	F	18	VATS LLLobectomy	0	80	3	4		0	0	0	0	0	0	0	2021-10-08	65.8667
2016-02-22	284	F	108	VATS RLLobectomy	0	100	1	2		0	0	0	0	0	0	0	2018-11-02	40.8333
2016-03-07	285	M	20	VATS LULobectomy	0	130	2	3		0	0	0	0	0	0	0	2021-08-13	55.7667
2016-03-07	286	F	22	VATS RLLobectomy	0	80	1	2		0	0	0	0	0	0	0	2021-10-08	43.1
2016-03-14	287	F	19	VATS LLLobectomy	0	60	1	2		0	0	0	0	0	0	0	2022-07-25	66.3333
2016-03-14	288	F	20	VATS LULobectomy LLL WR	0	70	1	2		0	0	0	0	0	0	0	2021-10-08	54.1333
2016-03-14	289	M	150	VATS RLLobectomy	0	114	2	53		1	0	0	0	0	0	1	2016-07-07	53.2333
2016-03-28	290	M	14	VATS LULobectomy	0	130	2	3		0	0	0	0	0	0	0	2020-05-29	0.566667
2016-04-04	291	M	21	VATS RLLobectomy	0	55	1	2		0	0	0	0	0	0	0	2021-11-19	48.9
2016-04-04	292	M	22	VATS fissureless LLLobectomy	0	110	2	3		0	0	0	0	0	0	0	2021-11-19	56.2
2016-04-18	293	M	17	VATS LULobectomy	0	60	1	2		0	0	0	0	0	0	0	2021-10-22	22.9333
2016-05-02	294	F	72	VATS LLLobectomy	0	85	2	3		0	0	0	0	0	0	0	2017-11-17	45.4667
2016-05-02	295	F	19	VATS RLLobectomy	0	68	2	3		0	0	0	0	0	0	0	2021-09-17	44.0667
2016-05-09	296	F	21	VATS RLLobectomy	0	71	1	2		0	0	0	0	0	0	0	2022-02-25	67.4667
2016-05-09	297	F	29	VATS RLLobectomy	0	76	1	2		0	0	0	0	0	0	0	2022-04-22	66.1
2016-05-16	298	F	22	VATS LULobectomy	0	97	2	3		0	0	0	0	0	0	0	2021-11-12	65.3333
2016-05-23	299	F	1	VATS LLLobectomy	0	85	2	3		0	0	0	0	0	0	0	2020-08-12	53.7667
2016-05-23	300	M	19	VATS RMLobectomy	0	55	1	2		0	0	0	0	0	0	0	2019-12-20	60.8667
2016-05-23	301	F	21	VATS RULobectomy RML WR RLL WR	0	75	3	4		0	0	0	0	0	0	0	2021-09-24	53
2016-05-23	302	M	21	VATS RLLobectomy	0	54	1	2		0	0	0	0	0	0	0	2017-02-17	47.9667
2016-06-13	303	F	3	VATS RLLobectomy	0	105	2	3		0	0	0	0	0	0	0	2020-08-14	42.9333
2016-06-13	304	M	31	VATS RLLobectomy	0	75	1	2		0	0	0	0	0	0	0	2016-07-01	55.8333
2016-06-20	305	M	48	VATS RLLobectomy	0	90	1	2		0	0	0	0	0	0	0	2020-07-24	7.03333
2016-06-25	306	M	24	VATS LLLobectomy	0	75	1	2		0	0	0	0	0	0	0	2022-04-15	61.0667
2016-07-04	307	M	14	VATS RLLobectomy diaphragm plication	0	90	1	3		0	0	0	0	0	0	0	2022-02-03	52.1333
2016-07-04	308	M	22	VATS RLLobectomy	0	75	1	2		0	0	0	0	0	0	0	2021-01-08	54.6667
2016-07-04	309	M	36	VATS RLLobectomy mediastianal tumore excision	0	130	3	4		1	0	0	1	0	0	0	2020-05-15	54.4333
2016-07-11	310	F	48	VATS RLLobectomy, preemptive intercostal nerve block	0	80	1	2		0	0	0	0	0	0	0	2018-04-13	55.1333
2016-07-11	311	F	12	VATS RLLobectomy, Pre-emptive intercostal nerve block	0	56	1	2		0	0	0	0	0	0	0	2022-08-05	57.4
2016-07-18	312	M	16	VATS LLLobectomy	0	50	1	2		0	0	0	0	0	0	0	2022-02-18	30.9667
2016-07-18	313	M	96	VATS LLLobectomy	0	80	1	2		0	0	0	0	0	0	0	2018-02-23	54.6667
2016-07-25	314	M	18	VATS LLLobectomy	0	45	1	2		0	0	0	0	0	0	0	2021-02-19	40.1667
2016-07-25	315	M	25	VATS LLLobectomy	0	50	1	2		0	0	0	0	0	0	0	2022-02-25	54.9
2017-08-22	316	F	114	VATS RLLobectomy	0	73	1	2		0	0	0	0	0	0	0	2016-09-09	61.6
2017-08-29	317	M	19	VATS RLLobectomy	0	85	2	3		0	0	0	0	0	0	0	2023-01-27	56.7667
2017-09-12	318	F	150	VATS LULobectomy	0	110	2	4		0	0	0	0	0	0	0	2018-02-02	6.4
2016-10-17	319	2	15	VATS LLLobectomy	0	55	1	2		0	0	0	0	0	0	0	2022-11-18	41.5
2016-10-17	320	M	23	VATS RLLobectomy	0	63	1	2		0	0	0	0	0	0	0	2022-08-26	42.7
2016-10-17	321	2	28	VATS RULobectomy	0	55	1	3		0	0	0	0	0	0	0	2018-10-19	55.3667
2016-10-24	322	M	15	VATS RLLobectomy	0	50	2	3		1	0	0	0	1	0	0	2017-06-02	54.6
2016-10-24	323	2	20	VATS LULobectomy	0	80	1	2		0	0	0	0	0	0	0	2022-08-16	54.8333
2016-10-31	324	2	21	VATS RLLobectomy	0	55	2	2		0	0	0	0	0	0	0	2020-01-23	54.3667
2016-11-14	325	M	15	VATS RLLobectomy	0	85	2	4		0	0	0	0	0	0	0	2021-04-09	0.366667
2016-11-14	326	2	19	VATS RMLobectomy	0	85	1	2		0	0	0	0	0	0	0	2022-10-21	55.0667
2016-11-14	327	2	24	VATS LLLobectomy	0	100	2	3		0	0	0	0	0	0	0	2021-06-11	55.6
2016-11-21	328	2	24	VATS RLLobectomy	0	95	1	2		0	0	0	0	0	0	0	2022-10-14	54.6333
2016-11-21	329	M	27	VATS RLLobectomy	0	105	1	2		0	0	0	0	0	0	0	2021-12-24	55.5333
2016-11-21	330	2	29	VATS RLLobectomy	0	130	1	2		0	0	0	0	0	0	0	2018-08-17	58.5
2017-01-02	331	2	108	VATS bilobectomy	0	130	2	3		0	0	0	0	0	0	0	2023-02-03	55.3
2017-01-09	332	M	15	VATS RLLobectomy	0	75	1	2		0	0	0	0	0	0	0	2022-11-25	56
2017-01-16	333	2	23	VATS LLLobectomy	0	70	2	3		0	0	0	0	0	0	0	2022-01-07	55.3
2017-01-23	334	2	18	VATS RLLobectomy	0	55	1	2		0	0	0	0	0	0	0	2021-09-10	57.8667
2017-02-13	335	2	182	VATS LLLobectomy	0	85	1	4		0	0	0	0	0	0	0	2020-07-24	34.6333
2017-02-13	336	M	150	VATS RMLobectomy	0	85	1	2		0	0	0	0	0	0	0	2017-09-12	29.0667
2017-02-21	337	M	20	VATS RLLobectomy	0	75	1	2		0	0	0	0	0	0	0	2022-11-18	53.9333
2017-02-21	338	M	26	VATS RULobectomy MIRPE	0	150	3	4		0	0	0	0	0	0	0	2023-02-17	55.7333
2017-02-27	339	M	16	VATS LLLobectomy	0	60	8	11	chylothorax	1	1	0	0	0	0	0	2022-09-23	51.8667
2017-02-27	340	M	17	VATS LULobectomy	0	60	1	2		0	0	0	0	0	0	0	2022-09-30	50.0333
2017-02-27	341	M	22	VATS LLLobectomy	0	70	1	2		0	0	0	0	0	0	0	2022-01-07	55.5
2017-03-06	342	2	21	VATS LULobectomy	0	65	4	8		1	0	0	0	0	1	0	2022-05-20	30.4333
2017-03-06	343	2	21	VATS LLLobectomy	0	70	1	2		0	0	0	0	0	0	0	2021-03-12	37.1333
2017-03-06	344	M	24	VATS RLLobectomy	0	65	1	2		0	0	0	0	0	0	0	2021-04-02	11.6333
2017-03-06	345	2	84	VATS RULobectomy	0	95	3	4		0	0	0	0	0	0	0	2017-06-16	6.5
2017-03-06	346	M	48	VATS RLLobectomy	0	210	6	7		1	0	0	0	0	1	0	2023-03-29	6.7
2017-03-13	347	2	18	VATS RULobectomy	0	85	1	5		0	0	0	0	0	0	0	2023-04-01	33
2017-03-27	348	2	23	VATS LLLobectomy	0	60	2	3		0	0	0	0	0	0	0	2022-09-23	31.4333
2017-04-03	349	2	23	VATS RLLobectomy	0	55	1	2		0	0	0	0	0	0	0	2022-12-09	42.7
2017-04-03	350	M	28	VATS LLLobectomy	0	70	1	2		0	0	0	0	0	0	0	2020-08-28	0.566667
2017-04-10	351	M	16	VATS RLLobectomy	0	65	1	2		0	0	0	0	0	0	0	2022-10-28	31.9
2017-04-10	352	2	48	VATS LLLobectomy	0	110	4	5		1	0	0	1	0	0	0	2021-11-05	54.4667
2017-04-17	353	2	15	VATS LLLobectomy	0	75	1	2		0	0	0	0	0	0	0	2022-05-20	52.5333
2017-04-24	354	2	27	VATS RULobectomy	0	100	2	3		0	0	0	0	0	0	0	2021-12-17	30.5
2017-04-24	355	2	29	VATS RLLobectomy thoracic duct ligation	0	95	1	2		0	0	0	0	0	0	0	2020-11-27	33.0333
2017-05-08	356	2	26	VATS RULobectomy	0	120	2	3		0	0	0	0	0	0	0	2022-11-18	30.7333
2017-05-08	357	2	34	VATS RULobectomy	0	130	1	3		0	0	0	0	0	0	0	2021-11-12	30.7333
2017-05-15	358	2	19	VATS RULobectomy	0	45	1	2		0	0	0	0	0	0	0	2021-10-22	30.7333
2017-05-15	359	M	19	VATS RULobectomy	0	140	1	2		0	0	0	0	0	0	0	2021-10-08	31.9
2017-05-22	360	2	48	VATS RULobectomy	0	75	1	3		0	0	0	0	0	0	0	2017-06-09	48.2
2017-06-05	361	M	8	VATS LLLobectomy	0	110	1	3		0	0	0	0	0	0	0	2021-07-02	38.7333
2017-06-05	362	2	28	VATS RLLobectomy	0	145	1	3		0	0	0	0	0	0	0	2022-02-11	35.9333
2017-06-12	363	M	24	VATS RULobectomy	0	60	1	2		0	0	0	0	0	0	0	2023-03-21	8.83333
2017-06-19	364	M	17	VATS RULobectomy	0	55	1	2		0	0	0	0	0	0	0	2019-05-17	48.6333
2017-06-19	365	2	25	VATS RLLobectomy	0	95	2	3		0	0	0	0	0	0	0	2023-02-17	0.8
2017-06-25	366	M	13	VATS LULobectomy	0	70	1	2		0	0	0	0	0	0	0	2021-08-13	48.1
2017-06-25	367	M	17	VATS RLLobectomy	0	75	1	2		0	0	0	0	0	0	0	2021-07-02	44.7667
2017-06-25	368	M	26	VATS RLLObectomy	0	115	1	3		0	0	0	0	0	0	0	2021-04-09	30.7333
2017-07-03	369	2	15	VATS RLLobectomy	0	125	1	3		0	0	0	0	0	0	0	2021-03-05	33.0333
2017-07-10	370	M	13	VATS LULobectomy	0	70	1	2		0	0	0	0	0	0	0	2023-02-24	30.2
2017-07-17	371	M	12	VATS LLLobectomy	0	45	1	2		0	0	0	0	0	0	0	2023-01-20	31.5667
2017-07-24	372	2	72	VATS RULobectomy RLL wedge resection	0	300	9	10		0	0	0	0	0	0	0	2023-01-04	35
2017-09-11	373	2	16	VATS RLLobectomy	0	55	2	3		0	0	0	0	0	0	0	2021-04-30	36.6333
2017-09-18	374	2	15	VATS RLLobectomy	0	155	3	4		0	0	0	0	0	0	0	2022-03-11	31.1333
2017-09-18	375	2	17	VATS LLLobectomy	0	45	1	2		0	0	0	0	0	0	0	2022-10-14	30.9
2017-09-18	376	2	24	VATS LLLobectomy	0	55	1	2		0	0	0	0	0	0	0	2022-02-18	46.7
2017-10-23	377	M	18	VATS LLLobectomy	0	55	1	2		0	0	0	0	0	0	0	2021-10-22	29.7667
2017-10-30	378	M	17	VATS RULobectomy	0	55	1	2		0	0	0	0	0	0	0	2021-05-28	43.0667
2017-10-30	379	M	26	VATS RLLobectomy	0	50	3	4		0	0	0	0	0	0	0	2022-07-15	11.4
2017-11-13	380	2	18	VATS LULobectomy	0	55	1	2		0	0	0	0	0	0	0	2022-07-08	37.8333
2017-11-13	381	2	22	VATS RLLobectomy	0	65	1	2		0	0	0	0	0	0	0	2022-11-25	1.26667
2017-11-28	382	2	19	VATS LULobectomy	0	60	1	2		0	0	0	0	0	0	0	2018-06-29	32.1333
2017-12-04	383	M	19	VATS LULobectomy	0	50	1	2		0	0	0	0	0	0	0	2023-01-13	34.4
2017-12-04	384	2	19	VATS LLLobectomy	0	35	1	2		0	0	0	0	0	0	0	2023-01-06	6.56667
2017-12-04	385	2	22	VATS LLLobectomy	0	40	1	2		0	0	0	0	0	0	0	2022-04-08	32.3333
2017-12-04	386	2	23	VATS LLLobectomy	0	65	1	2		0	0	0	0	0	0	0	2022-06-24	30.7333
2017-12-11	387	M	16	VATS LLLobectomy	0	55	1	2		0	0	0	0	0	0	0	2022-06-24	31.9
2017-12-11	388	M	21	VATS fissureless LLLobectomy	0	100	1	2		0	0	0	0	0	0	0	2022-07-15	30.5
2017-12-11	389	M	22	VATS RLLobectomy	0	65	1	2		0	0	0	0	0	0	0	2022-09-23	22.2
2017-12-11	390	2	60	VATS RLLobectomy	0	95	1	2		0	0	0	0	0	0	0	2020-07-10	32.1
2017-12-18	391	2	8	VATS LLLobectomy	0	165	2	3		0	0	0	0	0	0	0	2022-07-08	30.7667
2017-12-18	392	M	16	VATS LULobectomy LLL WR	0	90	1	3		0	0	0	0	0	0	0	2021-04-23	30.3
2017-12-18	393	M	19	VATS LULobectomy	0	70	1	2		0	0	0	0	0	0	0	2022-07-15	6.8
2017-12-18	394	M	24	VATS RLLobectomy	0	80	1	2		0	0	0	0	0	0	0	2022-07-15	31.4
2018-01-22	395	M	22	VATS LLLobectomy	0	65	1	3		0	0	0	0	0	0	0	2023-03-10	24.0667
2018-02-05	396	M	17	VATS RMLobectomy	0	60	1	2		0	0	0	0	0	0	0	2022-10-28	16.4
2018-02-05	397	2	21	VATS LULobectomy	0	80	1	2		0	0	0	0	0	0	0	2021-10-01	30.4667
2018-02-12	398	M	18	VATS LULobectomy	0	60	1	2		0	0	0	0	0	0	0	2022-09-30	6.33333
2018-02-12	399	M	120	VATS uniportal RLLobectomy	0	120	1	2		0	0	0	0	0	0	0	2018-08-24	30.2667
2018-02-13	400	F	156	VATS RULobectomy, preemptive intercostal nerve block	0	100	4	5		0	0	0	0	0	0	0	2021-07-28	30.2333
2018-02-19	401	2	18	VATS RLLobectomy	0	90	1	2		0	0	0	0	0	0	0	2021-09-10	30.4667
2018-02-19	402	2	30	VATS RLLobectomy	0	65	1	2		0	0	0	0	0	0	0	2022-09-30	5.83333
2018-02-19	403	2	120	VATS RMLobectomy RUL WR	0	125	2	3		0	0	0	0	0	0	0	2018-08-17	30.9
2018-03-05	404	M	24	VATS LLLobectomy	0	80	1	2		0	0	0	0	0	0	0	2022-09-23	6.83333
2018-03-05	405	M	29	VATS LLLobectomy	0	70	2	2		0	0	0	0	0	0	0	2022-09-30	7.06667
2018-03-05	406	M	32	VATS RLLobectomy	0	65	1	2		0	0	0	0	0	0	0	2022-05-27	6.83333
2018-03-12	407	M	14	VATS LLLobectomy	0	85	1	2		0	0	0	0	0	0	0	2022-09-23	6.13333
2018-03-12	408	2	27	VATS LLLobectomy	0	80	1	2		0	0	0	0	0	0	0	2022-09-30	24.7667
2018-03-12	409	M	33	VATS RLLobectomy	0	50	1	2		0	0	0	0	0	0	0	2022-07-22	9.13333
2018-03-19	410	2	18	VATS LLLobectomy	0	80	1	2		0	0	0	0	0	0	0	2018-03-30	6.4
2018-03-19	411	M	25	VATS LULobectomy	0	50	1	2		0	0	0	0	0	0	0	2022-10-21	6.6
2018-03-26	412	2	16	VATS RLLobectomy	0	60	2	2		0	0	0	0	0	0	0	2022-11-14	26.1
2018-03-26	413	M	18	VATS RLLobectomy	0	50	1	2		0	0	0	0	0	0	0	2023-02-24	6.83333
2018-03-26	414	2	32	VATS LLLobectomy	0	95	2	2		0	0	0	0	0	0	0	2022-10-28	6.13333
2018-04-02	415	M	17	VATS LLLobectomy	0	50	1	2		0	0	0	0	0	0	0	2022-10-21	6.83333
2018-04-02	416	M	20	VATS LLLobectomy	0	50	1	2		0	0	0	0	0	0	0	2022-11-18	55.5
2018-04-02	417	M	20	VATS LLLobectomy	0	50	1	2		0	0	0	0	0	0	0	2023-02-17	58.5
2018-04-09	418	2	20	VATS LULobectomy	0	55	1	2		0	0	0	0	0	0	0	2022-11-18	55.3
2018-04-16	419	2	16	VATS LLLobectomy	0	40	1	2		0	0	0	0	0	0	0	2022-12-16	56
2018-04-23	420	M	37	VATS RLLobectomy	0	70	1	2		0	0	0	0	0	0	0	2021-03-12	34.6333
2018-04-30	421	M	17	VATS RLLobectomy	0	45	1	2		0	0	0	0	0	0	0	2022-12-09	55.3
2018-05-14	422	M	46	VATS LLLobectomy	0	125	1	2		0	0	0	0	0	0	0	2023-03-31	58.5667
2018-05-14	423	M	26	VATS LLLobectomy	0	55	3	4		0	0	0	0	0	0	0	2023-03-10	57.8667
2018-05-21	424	M	17	VATS RULobectomy	0	55	1	4		1	0	1	0	0	0	0	2022-11-25	54.1333
2018-05-21	425	2	17	VATS RULobectomy	0	60	1	2		0	0	0	0	0	0	0	2022-12-16	54.8333
2018-06-11	426	2	19	VATS LLLobectomy	0	65	1	3		0	0	0	0	0	0	0	2021-04-30	34.6333
2018-06-18	427	M	18	VATS LLLobectomy	0	60	1	2		0	0	0	0	0	0	0	2020-11-20	29.0667
2018-06-18	428	M	40	VATS LLLobectomy	0	70	1	2		1	0	0	0	1	0	0	2022-12-16	53.9333
2018-06-25	429	2	20	VATS RLLobectomy	0	40	1	2		0	0	0	0	0	0	0	2023-02-17	55.7333
2018-06-25	430	M	21	VATS LLLobectomy	0	55	1	2		0	0	0	0	0	0	0	2022-10-21	51.8667
2018-06-25	431	2	96	Bilobectomy (RUL RML) VATS try thoracotomy conversion d/t one lung ventilation failure MIRPE (single bar)	0	240	7	9		0	0	0	0	0	0	0	2022-08-26	50.0333
2018-07-02	432	M	25	VATS LLLobectomy	0	45	1	2		0	0	0	0	0	0	0	2022-12-09	53.2333
2018-07-09	433	M	28	VATS bilateral RLL WR LLLobectomy	0	120	1	2		0	0	0	0	0	0	0	2023-02-24	55.5
2018-07-09	434	2	48	VATS RLLobectomy Rt VTI (Coop with ENT)	0	105	1	2		0	0	0	0	0	0	0	2021-01-22	18.26
2018-07-16	435	2	12	VATS RULobectomy adhesinolysis	0	50	1	2		0	0	0	0	0	0	0	2021-08-20	37.1333
2018-07-16	436	M	13	VATS LLLobectomy	0	65	1	2		0	0	0	0	0	0	0	2019-07-05	11.6333
2018-07-16	437	2	84	VATS uniportal LLLobectomy	0	50	1	2		0	0	0	0	0	0	0	2019-02-01	6.5
2018-07-24	438	M	12	VATS LLLobectomy, preemptive intercostal nerve block	0	80	1	2		0	0	0	0	0	0	0	2019-02-15	6.7
2018-07-30	439	M	15	VATS RLLobectomy	0	50	1	2		0	0	0	0	0	0	0	2021-03-12	31.4
2018-07-30	440	2	17	VATS RLLobectomy	0	55	1	2		0	0	0	0	0	0	0	2021-04-30	33
2018-08-06	441	2	29	VATS LLLobectomy	0	70	1	2		0	0	0	0	0	0	0	2023-03-10	55.1333
2018-08-13	442	M	16	VATS Llobectomy lingular WR	0	105	1	2	post effusion	1	1	0	0	0	0	0	2021-03-26	31.4333
2018-08-13	443	M	38	VATS RULobectomy	0	85	1	5		0	0	0	0	0	0	0	2021-03-26	31.4333
2018-08-20	444	2	16	VATS RLLobectomy	0	60	1	2		0	0	0	0	0	0	0	2022-10-23	50.1
2018-08-27	445	M	15	VATS RLLobectomy	0	40	1	2		0	0	0	0	0	0	0	2022-03-18	42.7
2018-08-27	446	M	84	VATS LLLobectomy	0	55	1	2		0	0	0	0	0	0	0	2018-09-14	0.566667
2018-09-10	447	M	48	LULobectomy (uniportal VATS trial thoracotomy conversion)	0	130	4	5		0	0	0	0	0	0	0	2021-05-07	31.9
2018-09-17	448	M	13	VATS LLLobectomy	0	85	2	3		0	0	0	0	0	0	0	2021-09-03	35.5333
2018-09-17	449	2	19	VATS LLLobectomy	0	55	1	2		0	0	0	0	0	0	0	2018-09-28	0.366667
2018-09-17	450	M	20	VATS LULobectomy	0	65	1	2		0	0	0	0	0	0	0	2023-03-31	54.4667
2018-10-01	451	M	17	VATS LLLobectomy	0	60	2	7		0	0	0	0	0	0	0	2023-02-17	52.5333
2018-10-08	452	2	16	VATS RMLobectomy RUL WR	0	85	1	2		0	0	0	0	0	0	0	2021-03-26	29.6
2018-10-08	453	M	18	VATS RLLobectomy	0	55	1	2		0	0	0	0	0	0	0	2021-04-23	30.5
2018-10-08	454	2	19	VATS RMLobectomy	0	45	1	2		0	0	0	0	0	0	0	2021-07-09	33.0333
2018-10-22	455	M	15	VATS LLLobectomy LUL linguar WR	0	85	1	2		0	0	0	0	0	0	0	2021-05-14	30.7333
2018-10-22	456	2	16	VATS LULobectomy	0	55	1	2		0	0	0	0	0	0	0	2021-05-14	30.7
2018-10-22	457	M	18	VATS RULobectomy	0	70	1	2		0	0	0	0	0	0	0	2021-05-14	30.7
2018-11-05	458	2	16	VATS RLLobectomy	0	40	1	2		0	0	0	0	0	0	0	2021-07-02	31.9
2018-11-19	459	M	14	VATS RLLobectomy	0	50	1	2		0	0	0	0	0	0	0	2021-05-28	30.3
2018-11-19	460	M	15	VATS RLLobectomy	0	70	1	4		0	0	0	0	0	0	0	2022-11-25	48.2
2018-11-19	461	M	19	VATS RLLobectomy	0	50	1	2		0	0	0	0	0	0	0	2021-11-19	36
2018-11-26	462	2	15	VATS LLLobectomy	0	95	1	2		0	0	0	0	0	0	0	2022-02-18	38.7333
2018-11-26	463	M	120	VATS uniportal LLLobectomy	0	115	1	3		0	0	0	0	0	0	0	2023-02-23	50.9
2018-12-05	464	M	12	VATS RLLobectomy	0	60	1	2		0	0	0	0	0	0	0	2021-12-03	35.9333
2018-12-05	465	2	156	VATS uniportal RLLobectomy	0	110	1	2		0	0	0	0	0	0	0	2019-08-23	8.6
2019-01-07	466	M	14	VATS RULobectomy	0	50	1	2		0	0	0	0	0	0	0	2019-10-02	8.83333
2019-01-21	467	F	23	VATS LLLobectomy	0	55	1	2		0	0	0	0	0	0	0	2021-08-20	30.9667
2019-01-28	468	M	42	VATS RMLobectomy MLND	0	75	1	2		0	0	0	0	0	0	0	2023-02-17	48.6333
2019-01-28	469	M	60	VATS LLLobectomy	0	100	1	2		0	0	0	0	0	0	0	2019-02-22	0.8
2019-01-28	470	M	160	VATS uniportal LLLobectomy	0	110	1	2		0	0	0	0	0	0	0	2023-02-01	48.1
2019-02-11	471	F	19	VATS Completion LLLobectomy chest wall primary repair	0	175	2	3		0	0	0	0	0	0	0	2022-11-04	44.7667
2019-02-18	472	F	15	VATS RLLobectomy	0	100	4	5		0	0	0	0	0	0	0	2021-09-10	30.7333
2019-02-18	473	F	16	VATS LLLobectomy	0	60	1	2		0	0	0	0	0	0	0	2021-11-19	33.0333
2019-03-11	474	M	18	VATS RLLobectomy	0	45	1	2		0	0	0	0	0	0	0	2021-09-10	29.9667
2019-03-11	475	M	19	VATS LLLobectomy	0	60	2	3		0	0	0	0	0	0	0	2022-10-14	43.1
2019-03-11	476	M	19	VATS RLLobectomy en bloc RML WR	0	75	2	3		0	0	0	0	0	0	0	2021-09-17	30.2
2019-03-18	477	F	17	VATS RULobectomy	0	80	1	2		0	0	0	0	0	0	0	2021-09-10	29.7333
2019-03-25	478	F	16	VATS LLLobectomy	0	55	1	3		0	0	0	0	0	0	0	2021-11-12	31.5667
2019-03-25	479	M	22	VATS RMLobectomy	0	50	1	2		0	0	0	0	0	0	0	2022-02-25	35
2019-04-01	480	F	0.5	VATS RULobectomy	0	115	2	6		0	0	0	0	0	0	0	2021-11-12	31.3667
2019-04-01	481	F	21	VATS RULobectomy	0	45	1	2		0	0	0	0	0	0	0	2021-12-03	32.0667
2019-04-08	482	F	12	VATS RLLobectomy	0	50	1	2		0	0	0	0	0	0	0	2021-11-12	31.1333
2019-04-08	483	M	13	VATS RLLobectomy	0	50	1	2		0	0	0	0	0	0	0	2022-04-27	36.6333
2019-04-08	484	M	48	VATS uniportal RLLobectomy	0	55	1	2		0	0	0	0	0	0	0	2021-11-12	31.1333
2019-04-15	485	F	12	VATS LLLobectomy	0	65	1	2		0	0	0	0	0	0	0	2019-11-01	6.53333
2019-04-22	486	F	27	VATS LLLobectomy	0	45	1	2		0	0	0	0	0	0	0	2021-11-19	30.9
2019-04-29	487	M	48	VATS RLLobectomy	0	45	1	2		0	0	0	0	0	0	0	2023-03-20	46.7
2019-06-17	488	F	12	VATS RLLobectomy	0	85	2	3		0	0	0	0	0	0	0	2021-12-10	29.7667
2019-06-24	489	M	27	VATS LLLobectomy	0	75	1	2		0	0	0	0	0	0	0	2022-06-24	36
2019-07-01	490	F	15	VATS LLLobectomy	0	55	1	2		0	0	0	0	0	0	0	2023-02-03	43.0667
2019-07-10	491	M	1	VATS LULobectomy	0	60	1	2		0	0	0	0	0	0	0	2022-05-27	34.5667
2019-07-12	492	F	12	VATS LLLobectomy, preemptive intercostal nerve block	0	75	1	2		0	0	0	0	0	0	0	2020-06-24	11.4
2019-07-15	493	M	20	VATS LLLobectomy	0	75	1	2		0	0	0	0	0	0	0	2022-07-08	35.7667
2019-07-22	494	F	12	VATS LLLobectomy	0	50	1	2		0	0	0	0	0	0	0	2019-08-02	3.33333
2019-08-19	495	F	15	VATS LLLobectomy	0	65	1	2		0	0	0	0	0	0	0	2022-10-14	37.8333
2019-10-07	496	M	10	VATS LLLobectomy	0	85	1	2		0	0	0	0	0	0	0	2019-11-15	1.26667
2019-11-04	497	M	14	VATS LLLobectomy (2 port)	0	65	1	2		0	0	0	0	0	0	0	2022-07-08	32.1333
2019-11-04	498	F	17	VATS LLLobectomy	0	75	2	3		0	0	0	0	0	0	0	2022-11-18	36.4667
2019-11-08	499	F	1.6	VATS RLLobectomy	0	130	2	8	wound	1	1	0	0	0	0	0	2022-03-17	28.3
2019-11-18	500	M	14	VATS RLLobectomy	0	65	1	2		0	0	0	0	0	0	0	2022-09-30	34.4
2019-11-25	501	M	180	VATS LLLobectomy	0	155	3	5		0	0	0	0	0	0	0	2020-06-12	6.56667
2019-11-25	502	F	13	VATS RLLobectomy	0	50	1	3		0	0	0	0	0	0	0	2022-08-05	32.3333
2019-12-02	503	F	12	VATS RULobectomy	0	95	2	3		0	0	0	0	0	0	0	2022-06-24	30.7333
2019-12-02	504	F	48	VATS RLLobectomy	0	125	3	5		0	0	0	0	0	0	0	2022-07-29	31.9
2019-12-09	505	M	35	VATS LLLobectomy	0	50	1	2		0	0	0	0	0	0	0	2022-06-24	30.5
2020-01-06	506	F	20	VATS LLLobectomy	0	45	1	2		0	0	0	0	0	0	0	2021-11-12	22.2
2020-01-20	507	F	25	VATS RULobectomy en bloc RLL WR	0	75	1	3		0	0	0	0	0	0	0	2022-09-23	32.1
2020-02-03	508	F	15	VATS LLLobectomy LUL WR	0	120	1	2		0	0	0	0	0	0	0	2022-08-26	30.7667
2020-02-10	509	F	25	VATS LULobectomy	0	85	2	3		0	0	0	0	0	0	0	2022-08-19	30.3
2020-02-17	510	F	120	VATS RLLobectomy	0	100	3	4		0	0	0	0	0	0	0	2020-09-11	6.8
2020-03-02	511	M	1	VATS LULobectomy	0	85	2	5		1	0	0	1	0	0	0	2022-10-14	31.4
2020-04-20	512	M	13	VATS RLLobectomy	0	60	1	2		0	0	0	0	0	0	0	2022-11-18	30.9333
2020-04-20	513	F	15	VATS fissureless LLLobectomy LUL WR	0	90	1	2		0	0	0	0	0	0	0	2022-04-22	24.0667
2020-04-27	514	F	12	VATS RLLobectomy	0	75	1	2		0	0	0	0	0	0	0	2022-11-25	30.9333
2020-04-27	515	M	17	VATS LLLobectomy	0	45	1	2		0	0	0	0	0	0	0	2020-11-13	6.53333
2020-04-27	516	M	33	VATS LLLobectomy	0	45	1	2		0	0	0	0	0	0	0	2022-09-30	29.1
2020-05-11	517	M	14	VATS RLLobectomy	0	55	1	2		0	0	0	0	0	0	0	2021-09-23	16.4
2020-05-11	518	M	15	VATS LLLobectomy	0	50	1	2		0	0	0	0	0	0	0	2022-11-25	30.4667
2020-06-01	519	M	32	VATS LLLobectomy	0	90	2	3		0	0	0	0	0	0	0	2020-12-11	6.33333
2020-06-08	520	F	15	VATS LULobectomy	0	55	1	2		0	0	0	0	0	0	0	2022-12-16	30.2667
2020-07-06	521	M	17	VATS LULobectomy	0	60	1	2		0	0	0	0	0	0	0	2023-01-13	30.2333
2020-07-13	522	M	15	VATS RLLobectomy	0	50	1	2		0	0	0	0	0	0	0	2023-01-13	30
2020-07-13	523	F	15	VATS LLLobectomy	0	60	1	2		0	0	0	0	0	0	0	2023-01-27	30.4667
2020-07-20	524	M	144	VATS RLLobectomy med mass excision	0	90	1	2		0	0	0	0	0	0	0	2021-01-15	5.83333
2020-07-27	525	M	18	VATS RLLobectomy	0	50	1	2		0	0	0	0	0	0	0	2023-02-24	30.9
2020-08-03	526	F	19	VATS LLLobectomy	0	55	2	3		0	0	0	0	0	0	0	2023-03-10	31.2333
2020-08-03	527	F	23	VATS LLLobectomy	0	80	1	2		0	0	0	0	0	0	0	2023-03-10	31.2
2020-08-10	528	M	17	VATS LLLobectomy	0	75	1	2		0	0	0	0	0	0	0	2023-02-24	30.4667
2020-08-10	529	M	27	VATS LLLobectomy	0	65	1	2		0	0	0	0	0	0	0	2021-03-05	6.83333
2020-09-21	530	F	20	VATS LLLobectomy	0	55	1	2		0	0	0	0	0	0	0	2021-04-23	7.06667
2020-10-12	531	M	22	VATS RLLobectomy	0	60	7	8		1	0	0	1	0	0	0	2021-05-07	6.83333
2020-10-19	532	F	24	VATS RLLobectomy	0	45	2	3		0	0	0	0	0	0	0	2021-04-23	6.13333
2020-11-02	533	F	18	VATS RLLobectomy	0	60	1	2		0	0	0	0	0	0	0	2022-11-25	24.7667
2020-11-09	534	M	19	VATS LLLobectomy	0	80	1	2		0	0	0	0	0	0	0	2021-08-13	9.13333
2020-11-16	535	M	14	VATS RMLobectomy	0	45	1	2		0	0	0	0	0	0	0	2021-05-28	6.4
2020-11-16	536	F	22	VATS LLLobectomy	0	50	2	2		0	0	0	0	0	0	0	2021-05-28	6.4
2020-11-23	537	M	31	VATS LLLobectomy	0	45	1	2		0	0	0	0	0	0	0	2021-06-11	6.6
2020-11-30	538	M	72	VATS RLLobectomy MIRPE (single)	0	135	2	4		0	0	0	0	0	0	0	2023-02-03	26.1
2020-12-07	539	F	12	VATS LLLobectomy	0	70	2	3		0	0	0	0	0	0	0	2021-07-02	6.83333
2020-12-07	540	M	11	VATS LLLobectomy	0	55	1	2		0	0	0	0	0	0	0	2021-06-11	6.13333
2020-12-14	541	M	14	VATS RLLobectomy	0	40	1	2		0	0	0	0	0	0	0	2021-07-09	6.83333
